# Supplementary material for: Retrotransposon expression in response to in vitro inoculation with two fungal pathogens of Scots pine (Pinus sylvestris L.)
Source: BMC Res Notes. 2019 Apr 29;12:243. doi: 10.1186/s13104-019-4275-3 (PMC6489336; doi:10.1186/s13104-019-4275-3)
Supplement: Supplementary file 5 — Additional file 5. a. Relative expression of 9 retrotransposon families across the ramets of three pine clones (Ja3, Sm3, Sm9) after inoculation with LS. Tissue type: needles. b. PsBs antimicrobial gene mean relative expression in Ja3, Sm9 pine ramets after LS inoculation (3dpi, 14dpi and 31dpi). c. Mean and overall mean Conagree transcript copy numbers after LS inoculation, absolute quantification. [file 13104_2019_4275_MOESM5_ESM.xlsx]

## Sheet: Additional file. 5a
	Additional file 5a. Relative expression of 9 retrotransposon families across the ramets of three pine clones (Ja3, Sm3, Sm9) after inoculation with Lophodermium seditiosum (LS). Tissue type: needles.
													Sample Name	Ang	Ang-SD	App	App-SD	Cong	Cong-SD	Cop17	Cop17-SD	Cumber	Cumber-SD	IFG	IFG-SD	Piney	Piney-SD	R4	R4-SD	Tall	Tall-SD
													Ja3-3dpi	0.525081	0.437344	0.936169	0.341158	0.523322	0.457015	0.600382	0.50466	1.25748	0.405408	0.722563	0.767439	0.492373	0.452469	0.538173	0.427824	0.475647	0.418132
													Ja3-14dpi	42.9791	33.1117	71.9884	23.8432	60.845	30.7801	60.2288	38.3625	76.8623	8.35273	54.952	51.9637	54.8016	33.4432	88.8637	58.7424	61.4119	20.9166
													Ja3-31dpi	32.966	22.8299	28.3904	19.2025	73.3828	70.8556	49.8184	45.6571	36.4831	24.0618	34.0413	26.3937	55.8655	53.7328	121.936	153.265	58.6784	52.1647
													Sm3-3dpi	1.5021	1.3887	1.26656	0.902023	1.19862	1.13453	1.1113	0.964312	1.34159	0.988746	1.24366	1.11055	1.14078	1.13873	1.08369	0.837677	1.36526	1.48044
													Sm3-14dpi	255.505	172.201	308.19	285.054	421.491	415.635	238.925	158.112	251.475	120.491	213.637	124.41	245.541	160.36	209.828	216.188	258.195	205.458
													Sm3-31dpi	251.495	330.253	164.005	203.6	257.417	287.526	174.952	232.694	163.885	190.243	140.177	173.082	161.419	199.914	132.233	190.77	164.314	230.377
													Sm9-3dpi	1.64834	0.836055	1.59271	0.59766	1.73531	1.04843	1.76581	0.962641	1.75394	0.697375	1.73557	1.12761	1.67333	0.982084	1.75896	0.94242	1.5685	0.865873
													Sm9-14dpi	135.735	148.973	193.297	211.919	169.835	177.922	171.432	242.039	156.046	178.467	189.199	248.724	169.663	219.691	148.884	196.575	155.264	188.344
													Sm9-31dpi	55.7464	26.7453	62.8719	40.5051	99.7668	128.566	66.6746	36.3213	72.6758	48.6192	63.8054	41.7026	66.2168	36.6798	53.4455	30.0502	63.9288	34.6649
													Mean by time point	Ang	Ang-SD	App	App-SD	Cong	Cong-SD	Cop17	Cop17-SD	Cumber	Cumber-SD	IFG	IFG-SD	Piney	Piney-SD	R4	R4-SD	Tall	Tall-SD	All RE average by time point
													3dpi	1.22517	0.498628	1.26515	0.268032	1.15242	0.495869	1.15917	0.476985	1.451	0.216947	1.23393	0.413615	1.10216	0.482898	1.12694	0.499323	1.13647	0.474583	1.20582	0.100886
													14dpi	144.74	86.9967	191.158	96.4409	217.39	151.024	156.862	73.6764	161.461	71.3882	152.596	69.7618	156.668	78.4091	149.192	49.3839	158.29	80.3648	165.373	22.199
													31dpi	113.403	98.0881	85.0892	57.5503	143.522	81.2531	97.1484	55.4443	91.0147	53.6039	79.3411	44.7004	94.5003	47.5067	102.538	34.9673	95.6403	48.6068	100.244	17.848
	Sample Name	Relative expression level, DD CT
		Ang	App	Cong	Cop17	Cumber	IFG	Piney	R4	Tall
	ja3-1-3dpi	1.13913	1.27733	1.10796	1.38408	1.66288	2.01023	1.1032	0.975162	0.949446
	ja3-1-14dpi	94.7535	95.8316	96.6953	118.99	85.215	140.836	102.363	81.8365	88.3755
	ja3-1-31dpi	44.8945	47.5929	57.1141	50.331	60.5449	69.1007	50.2871	45.1556	49.0826
	Ja3-2-3dpi	0.738436	0.595011	0.822745	0.703764	0.852068	0.603976	0.751642	0.956615	0.834089
	ja3-2-14dpi	44.9589	48.1452	57.7381	52.9124	68.5096	49.9156	49.1338	79.4115	54.6147
	ja3-2-31dpi	11.6217	9.18794	15.5558	11.8951	12.4213	10.6083	12.2861	16.5087	15.3394
	ja3-3-3dpi	0.101254	-	0.162585	0.142585	-	0.125474	0.0521148	0.100417	0.0541148
	ja3-3-14dpi	4.78227	-	13.1788	11.5165	-	6.42197	8.33972	14.8593	31.6634
	ja3-3-31dpi	10.8167	-	27.5802	12.8458	-	6.54103	15.5973	39.3294	23.8545
	ja3-4-3dpi	0.121505	-	0	0.171102	-	0.150569	0.0625377	0.1205	0.0649377
	ja3-4-14dpi	27.4219	-	75.7676	57.4966	-	22.635	59.37	179.347	70.9939
	ja3-4-31dpi	64.5312	-	193.281	124.202	-	49.9152	145.292	386.751	146.437
	Ja3-k-3dpi	0.335066	-	0.507379	0.595361	-	0.23152	0.303802	0.507962	0.0150562
	ja3-k-14dpi	0.22714	-	0.360448	0.406819	-	0.135476	0.205142	0.364724	0.0350562
	ja3-k-31dpi	0.0761068	-	0.182884	0.242204	-	0.0313655	0.0623225	0.185266	0.324944
	Sm3-1-3dpi	0.423266	0.588207	0.41215	0.403441	0.531723	0.483389	0.482989	0.417981	0.419461
	Sm3-1-14dpi	115.2	145.877	469.83	135.763	162.924	123.43	162.856	44.4954	127.986
	Sm3-1-31dpi	45.0071	54.4102	182.929	52.8266	77.3656	47.0238	58.1372	21.9838	49.3044
	Sm3-2-3dpi	2.11885	1.81316	1.78574	1.96414	2.37678	2.2125	1.49097	1.88333	4.29806
	Sm3-2-14dpi	263.237	313.243	976.459	334.887	411.064	335.567	321.769	93.5548	668.791
	Sm3-2-31dpi	50.0634	47.7674	209.267	63.7839	63.6901	65.5633	69.5653	17.18	118.196
	Sm3-3-3dpi	4.69256	2.49536	3.589	3.25586	2.80098	3.67915	3.54239	1.83502	3.80945
	Sm3-3-14dpi	459.239	1082.38	1478.5	518.275	313.869	403.731	607.932	94.0621	530.2
	Sm3-3-31dpi	265.458	103.384	844.101	208.517	135.62	204.543	213.041	47.3677	162.906
	Sm3-4-3dpi	0.697461	1.57343	1.25962	1.05698	1.62035	1.29142	1.00386	0.839515	0.899983
	Sm3-4-14dpi	83.2453	100.072	121.78	123.678	101.37	107.72	114.02	109.769	69.76
	Sm3-4-31dpi	49.9066	76.5332	82.8548	77.7201	122.402	73.8634	83.6931	60.7332	64.8626
	Sm3-5-3dpi	3.02837	2.91745	3.11826	2.41122	2.97279	2.83532	3.24825	2.95102	2.991
	Sm3-5-14dpi	304.35	267.479	401.072	392.711	353.943	264.292	357.934	298.079	339.534
	Sm3-5-31dpi	704.509	635.644	818.974	813.817	690.808	607.685	728.585	682.359	832.505
	Sm3-6-3dpi	3.05508	1.338	2.79834	3.68848	3.29945	4.28016	3.73387	3.17215	2.65009
	Sm3-6-14dpi	569.462	10233.4	574.348	694.457	564.804	952.197	673.44	632.269	614.245
	Sm3-6-31dpi	1077.28	1210.11	1134.27	1239.19	935.012	1173.46	1085.73	2410.76	870.097
	Sm3-7-3dpi	0.199252	0.12795	0.168979	0.166401	0.214155	0.146283	0.167193	0.24668	0.164152
	Sm3-7-14dpi	73.252	86.8292	98.7221	76.0643	129.701	81.4566	100.671	57.3112	63.7881
	Sm3-7-31dpi	26.065	19.9935	29.0808	12.3441	24.2046	21.2403	25.7411	28.9261	17.2629
	Sm3-8-3dpi	0.239336	0.300897	0.235466	0.265309	0.227086	0.369768	0.228441	0.165702	0.237224
	Sm3-8-14dpi	331.47	296.281	214.198	370.734	308.955	346.92	291.313	348.209	298.211
	Sm3-8-31dpi	110.832	105.781	143.221	153.3	94.8395	71.9807	128.943	131.976	108.767
	Sm3-9-3dpi	1.75498	1.52577	1.05063	1.07387	1.00954	0.934915	1.07862	1.40015	0.941507
	Sm3-9-14dpi	504.252	500.91	419.818	395.451	419.627	322.946	397.527	827.441	445.729
	Sm3-9-31dpi	559.184	490.203	372.213	427.154	300.085	330.989	327.889	299.88	350.938
	Sm3-10-3dpi	0.909305	0.762078	0.785033	0.794375	0.96525	0.851604	0.742149	0.777653	0.739492
	Sm3-10-14dpi	190.724	175.338	243.904	156.686	229.295	236.928	188.812	193.897	182.453
	Sm3-10-31dpi	72.9635	61.3246	93.8767	81.3959	95.0306	76.176	88.6426	87.9828	64.7978
	Sm3-11-3dpi	0.701447	0.561336	0.779932	0.543588	0.697206	0.621451	0.458042	1.19993	0.40784
	Sm3-11-14dpi	111.417	113.492	154.807	96.4801	84.0048	111.078	124.502	152.54	82.3806
	Sm3-11-31dpi	49.0611	45.0127	46.3787	29.4665	34.8077	39.8906	45.8706	65.6355	32.8247
	Sm3-13-3dpi	0.205343	-	0	0.289162	-	0.254462	0.105689	0.203645	0.109745
	Sm3-13-14dpi	60.2144	-	57.306	27.4482	-	15.9363	33.6102	88.7468	31.3103
	Sm3-13-31dpi	7.60981	-	8.69562	4.14849	-	2.98611	5.49573	10.5344	5.08899
	Sm3-k-3dpi	0.157956	-	0	0.222432	-	0.19574	0.0812991	0.15665	0.0844191
	Sm3-k-14dpi	3.61454	-	4.46542	2.77225	-	2.44867	4.17185	4.58016	2.61817
	Sm3-k-31dpi	0.862941	-	1.17423	0.80474	-	0.82534	1.12209	1.17308	0.75493
	Sm9-1-3dpi	0.687885	0.654999	0.697006	0.554917	0.672693	0.622635	0.660469	0.711261	0.771077
	sm9-1-14dpi	45.0296	48.3554	48.0093	49.2404	45.8174	48.0853	47.2412	46.3301	49.5401
	sm9-1-31dpi	74.9322	109.624	82.3888	84.6419	124.623	80.6046	91.2273	74.6488	107.328
	Sm9-2-3dpi	1.7377	1.16114	1.5008	1.39901	1.55334	1.05863	1.19239	1.40202	1.10911
	sm9-2-14dpi	27.0059	12.6859	26.1028	24.0633	22.2258	18.5324	18.9338	31.3986	16.2035
	sm9-2-31dpi	27.7835	19.1231	23.9555	22.2538	28.6011	20.7025	19.3456	26.4292	19.9514
	Sm9-3-3dpi	109.64	95.0121	66.3506	97.1422	120.702	143.265	83.6589	137.31	110.555
	Sm9-3-14dpi	1.49357	1.55719	1.66469	2.03129	1.57114	2.13341	1.71903	2.17511	1.74136
	Sm9-3-31dpi	94.2471	80.3698	95.8922	111.252	75.7893	136.734	80.8889	106.898	111.827
	Sm9-4-3dpi	1.63598	1.39624	1.85734	1.76322	1.406	1.78861	1.72305	1.81371	1.88927
	Sm9-4-14dpi	210.893	251.769	231.056	272.512	183.038	270.544	225.873	189.886	253.027
	Sm9-4-31dpi	43.1296	55.7175	47.1308	63.5664	37.759	51.2837	56.4836	40.2902	54.6728
	Sm9-5-3dpi	2.18197	1.90075	2.60479	2.77967	2.31884	2.72077	2.90865	2.57331	2.41689
	Sm9-5-14dpi	471.675	636.906	552.844	728.209	538.377	765.554	683.889	611.238	581.335
	Sm9-5-31dpi	70.0063	69.3952	92.3869	103.377	91.2337	100.277	100.045	98.3705	84.7565
	Sm9-6-3dpi	2.146	1.94473	2.13297	2.66457	1.69417	1.83095	2.34	2.64508	1.87793
	Sm9-6-14dpi	81.8514	100.595	83.5107	16.1098	57.8909	117.624	104.117	105.369	76.7913
	Sm9-6-31dpi	16.3109	8.54572	17.3854	22.3841	13.902	21.4301	20.4701	16.6175	15.1109
	Sm9-7-3dpi	2.88188	2.49837	3.35426	2.82337	2.87862	3.79658	2.75138	2.90261	2.77259
	Sm9-7-14dpi	83.7393	109.468	233.056	86.1833	88.9274	87.0126	80.3189	22.9708	69.6369
	Sm9-7-31dpi	99.7083	114.826	407.683	123.526	139.936	139.792	122.009	31.1779	104.933
	Sm9-9-3dpi	0.266946	-	0	0.37591	-	0.3308	0.137395	0.264739	0.142668
	Sm9-9-14dpi	29.954	-	14.2667	23.7091	-	17.0413	27.2662	34.9945	40.3126
	Sm9-9-31dpi	58.3539	-	27.4364	46.9728	-	32.5476	53.937	86.5845	60.749
	Sm9-k-3dpi	0.0966395	-	0.080348	0.158807	-	0.152653	0.0908365	0.0649891	0.0882637
	Sm9-k-14dpi	0.204566	-	0.22728	0.347349	-	0.248697	0.189496	0.208227	0.161471
	Sm9-k-31dpi	0.0197691	-	0.0182615	0.0551614	-	0.0379644	0.0172132	0.0135325	0.014252
	*red	In two ramets, an increase in the expression of PsBs gene and REs was observed before inoculation and therefore data were excluded			-	not tested
	Ang-	ptAngelina
	App-	PsAppalachian
	Cong-	ptConagree
	Cop17-	Copia-17_Pta
	Cumber-	PtCumberland
	IFG-	IFG-7a_PTa
	Piney-	ptPineywoods
	R4-	Riga-4
	Tall-	PtTalladega

## Sheet: Additional file 5b
Additional file 5b. PsBs antimicrobial gene mean relative expression in Ja3, Sm9 pine ramets (needles) after LS inoculation (3dpi, 14dpi and 31dpi).
Sample Name	Average DDCT	SD (tehn.repl.)
ja3-1-3dpi	10.0809	0.0353658
Ja3-2-3dpi	0.680284	0.0657504
Sm9-1-3dpi	14.8654	0.940125
Sm9-2-3dpi	1.95033	0.27306
Sm9-3-3dpi	6.37117	0.566965
Sm9-4-3dpi	1.19625	0.00835066
Sm9-5-3dpi	0.525559	0.18317
Sm9-6-3dpi	4.45314	0.495667
ja3-1-14dpi	104.146	14.7075
ja3-2-14dpi	10.4641	1.10579
sm9-1-14dpi	103.047	16.3722
sm9-2-14dpi	48.6601	8.8907
Sm9-3-14dpi	88.7026	0.241267
Sm9-4-14dpi	23.2276	1.80818
Sm9-5-14dpi	6.30944	0.851929
Sm9-6-14dpi	25.5292	9.76081
ja3-1-31dpi	54.84	3.82198
ja3-2-31dpi	7.8405	0.116456
sm9-1-31dpi	285.37	24.6723
sm9-2-31dpi	23.9253	6.15183
Sm9-3-31dpi	123.499	4.75765
Sm9-4-31dpi	89.6892	7.48649
Sm9-5-31dpi	3.36141	0.515026
Sm9-6-31dpi	5.60953	1.21781
Sample name	Average DDCT by ramet	SD (bio.repl.)
Ja3-3dpi	5.38057	4.70029
Ja3-14dpi	57.3052	46.8412
Ja3-31dpi	31.3403	23.4998
Sm9-3dpi	4.89365	4.88582
Sm9-14dpi	49.246	35.437
Sm9-31dpi	88.5757	98.5507

## Sheet: Additional file 5c
Additional file 5c. Mean and overall mean Conagree transcript copy numbers after Lophodermium seditiosum (LS) inoculation, absolute quantification. Recalculated relative to amount in 1 ng of RNA.
Sample Name	mean in 1 ng	SD (tehn.repl.)
Sm9-6k	764.545	103.73
Sm9-6-64	3094.88	137.912
Sm9-6-2n	1772.66	226.78
Sm9-6-M	1282.03	242.447
Sm9-5k	391.867	26.7095
Sm9-5-64	2277.6	551.719
Sm9-5-2n	918.833	22.9276
Sm9-5-M	1469.63	64.0154
Sm9-4k	679.759	61.425
Sm9-4-64	2031.23	12.4258
Sm9-4-2n	1041.32	236.782
Sm9-4-M	520.193	43.5673
Sm9-3k	440.584	25.6244
Sm9-3-64	1238.18	20.712
Sm9-3-2n	2368.79	127.821
Sm9-3-M	1210.57	199.617
sm9-2k	743.319	20.707
Sm9-2-64	1053.07	184.364
sm9-2-2n	1269.02	99.3078
sm9-2-M	1526.33	105.512
ja3-2k	682.387	1.22334
Ja3-2-64	1083.67	22.1088
ja3-2-2n	758.541	31.1473
ja3-2-M	2657.66	5.85156
ja3-1k	1212.77	78.8053
ja3-1-64	1212.55	173.377
ja3-1-2n	3136.72	113.741
ja3-1-M	2662.67	234.261
Family	mean	SD (bio. repl.)
Sm9 (k)	604.015	156.607
Sm9 (3dpi)	1938.99	739.627
Sm9 (14dpi)	1474.13	534.283
Sm9 (31dpi)	1201.75	360.043
ja3 (k)	947.577	265.19
Ja3 (3dpi)	1148.11	64.44
ja3 (14dpi)	1947.63	1189.09
ja3 (31dpi)	2660.16	2.50423
