# Supplementary material for: Retrotransposon expression in response to in vitro inoculation with two fungal pathogens of Scots pine (Pinus sylvestris L.)
Source: BMC Res Notes. 2019 Apr 29;12:243. doi: 10.1186/s13104-019-4275-3 (PMC6489336; doi:10.1186/s13104-019-4275-3)
Supplement: Supplementary file 7 — Additional file 7. a. Matrix of observed traits and mean relative expression level of four RE loci and antimicrobial PsBs (Pinosylvin synthase) gene after inoculation with HA among pine seedlings root and shoot tissues. b. Mean relative expression level of the antimicrobial gene PsBs (Pinosylvin synthase) after inoculation with HA among pine seedlings studied in root (SAK) and shoot (SKU) tissues. c. Expression of nine REs after HA inoculation in seedling families Sm12 and M110 in shoot and root tissues. [file 13104_2019_4275_MOESM7_ESM.xlsx]

## Sheet: Additional file 7a
Additional file 7a. Matrix of observed traits and mean relative expression level of four selected RE loci (Cong- Conagree, R4- Riga-4, Ang- Angelina, Cumb- Cumberland) and antimicrobial PsBs (Pinosylvin synthase) gene after inoculation with Heterobasidion annosum (HA) among pine seedlings root and shoot tissues.
Control/ infected	Seedling family	Nb	Days post inoculation (dpi)	Damage of the primary needles (0-no damage; 6-all needles are damaged)	Damage of the secondary needles (0-0% damage; 4- 60-100% damaged)	Damage of the stem (0-no damage; 1-browned; 2-droughty)	Count of the secundary rootlets (0-6)	Amount of the uncountable tiny secondary rootlets (0-no; 1-present; 2-overrepresented)	Length of the secondary needles compared to primary needles (1-prim.equals to sec.; 2-sec. 2/3 of the prim. 3-sec. 1/3 of the prim.; 0-no sec.)	Mean relative expression: Needles					Mean relative expression: Roots
										Cong	R4	Ang	Cumb	gene PsBs	Cong	R4	Ang	Cumb	gene PsBs
i	M259	1	7	0	0	0	1	0	2	0.184491	0.170084	0.521696	0.251642	0.249412	0.394163	0.269284	0.35247	0.414726	15.4831
i	M259	2	7	0	0	0	0	1	3	0.111751	0.114507	0.331264	0.160393	0.181386	0.140133	0.117989	0.128097	0.146727	11.3393
i	M259	3	7	0	0	0	0	1	3	1.96685	1.92107	6.4177	2.30053	2.92726	0.0949164	0.0662234	0.0896644	0.0820864	27.6785
i	M259	4	14	0	0	0	0	1	2	0.0146576	0.0143409	0.108253	0.0202067	54.0434	0.00560873	0.00550602	0.00572917	0.00664638	26.0216
i	M259	5	14	0	0	0	0	1	2	0.210127	0.237993	0.0867601	0.230085	0.313715	0.0548025	0.044482	0.0533883	0.0553149	9.74956
i	M259	6	14	0	0	0	2	0	2	0.0293459	0.032238	0.0573369	0.0278746	11.9671	0.0229494	0.0262003	0.0245485	0.0259426	30.4122
i	M259	7	21	1	0	0	0	1	3	0.664304	0.670202	0.783416	0.736979	62.3963	0.661474	0.660028	0.669602	0.754877	30.418
i	M259	8	21	6	4	1	0	1	2	0.682339	0.674749	0.0648513	0.747387	25.6008	1.88171	1.50281	1.79375	2.13104	20.0407
i	M259	9	21	1	0	1	0	1	2	0.11287	0.186334	5.37018	0.0751495	0.403406	0.0627497	0.0535316	0.0680974	0.0767389	1.94904
k	M259	1	21	0	0	0	2	2	1
k	M259	2	21	0	0	0	1	2	1
k	M259	3	21	0	0	0	3	2	1
k	M259	4	21	0	0	0	0	2	2
i	Sm4	1	7	0	0	0	0	1	2	8.66648	7.68629	7.90357	5.57181	6.30547	4.21051	3.59459	3.90217	3.7892	66.6905
i	Sm4	2	7	0	0	0	0	1	3	3.65302	3.27904	3.66677	2.88089	10.7791	3.19604	2.36518	2.36117	2.35253	61.6235
i	Sm4	3	7	0	0	0	0	1	3	8.70165	7.37538	8.9242	5.89382	37.3705	1.88185	1.70217	1.65637	1.70404	60.869
i	Sm4	4	14	0	0	0	0	1	3	4.15405	3.60997	4.28996	2.25496	1991.44	3.22251	3.08192	3.54705	2.57736	32.8086
i	Sm4	5	14	0	0	0	0	0	3	6.41729	6.50269	7.02941	3.36567	560.187	0.517218	0.545242	0.579917	0.460503	224.627
i	Sm4	6	14	1	1	0	2	1	3	5.6485	4.77796	5.80095	2.28222	144.49	0.813505	0.803905	0.908252	0.656428	261.38
k	Sm4	1	14	0	0	0	0	2	2
k	Sm4	2	14	0	0	0	0	2	2
i	M236	1	7	0	0	0	1	1	3	1.59166	1.97107	2.07986	1.56569	1.88678	1.04456	1.24983	1.04087	0.896442	146.283
i	M236	2	7	0	0	0	2	1	3	5.05547	6.06397	6.68898	4.99499	4.86365	0.534034	0.570822	0.51439	0.524172	100.385
i	M236	3	7	0	0	0	0	1	3	1.39678	1.24085	1.68738	1.49605	1.73792	0.783491	0.922291	0.766442	0.69597	242.403
i	M236	4	14	0	0	1	1	1	3	1.07624	1.76631	1.37873	1.36849	2.26807	0.231498	0.289914	0.235144	0.232297	295.892
i	M236	5	14	0	0	0	0	1	3	0.925	0.869888	0.952028	0.765289	0.801795	0.158739	0.207414	0.169583	0.13699	53.7774
i	M236	6	14	0	0	0	1	1	2	0.685804	0.553678	0.702084	0.583705	1.93339	0.534079	0.536365	0.539101	0.379566	25.5492
i	M236	7	21	3	4	0	0	0	2	1.37816	1.38053	1.50762	1.40523	7.39247	0.257771	0.335861	0.392026	0.415416	293.839
i	M236	8	21	0	0	0	0	0	3	0.487554	0.416332	0.421711	0.525289	16.2807	0.0872445	0.113876	0.137282	0.0968384	237.21
i	M236	9	21	1	0	0	4	1	3	0.9469	0.978388	1.18826	1.00636	1.11077	0.298545	0.468553	0.423284	0.328496	9.75092
i	M236	10	21	0	0	1	0	1	3
k	M236	1	21	0	0	0	4	2	1
k	M236	2	21	0	0	0	0	1	1
i	M223	1	7	1	0	0	0	1	3	11.6869	12.9804	7.1327	3.83584	69.3429	2.49272	2.46841	1.94091	1.14303	173.828
i	M223	2	7	0	0	0	0	2	3	23.3093	26.2909	14.1629	6.89943	13.6033	5.71698	5.41007	3.83496	2.80491	266.494
i	M223	3	7	0	0	0	0	1	3	13.1304	15.9525	8.6435	3.77184	8.59739	2.62404	2.37358	2.06436	1.46612	228.378
i	M223	4	14	1	0	0	0	0	3	2.63128	3.0017	1.90742	1.47394	2349.57	0.287349	0.333184	0.26076	0.238363	795.348
i	M223	5	14	2	1	0	0	1	0	1.14686	1.01958	0.885718	1.4845	3587.17	0.190941	0.191512	0.1958	0.151992	1418.11
i	M223	6	14	0	0	0	0	1	3	0.300344	0.259305	0.263292	0.238312	566.052	0.0755514	0.0680309	0.0877267	0.0824618	589.865
k	M223	7	14	0	0	0	0	1	3
k	M223	8	14	0	0	0	0	1	3
i	M248	1	7	0	0	0	0	1	3	0.954327	0.933373	0.949351	1.11791	1.26365	0.00886056	0.00702393	0.0091164	0.00888068	0.437597
i	M248	2	7	0	0	0	0	1	3	0.841736	1.38362	1.51942	1.74939	1.50808	0.00680962	0.0105686	0.0167441	0.00617353	0.0925091
i	M248	3	7	0	0	0	0	1	2	1.9763	4.61976	4.65818	0.132396	0.149968	0.0916033	0.12649	0.0746114	0.108294	3.72457
i	M248	4	14	0	0	0	1	1	2	0.136012	0.264782	0.292151	0.00782452	9.4458	0.0199313	0.0219033	0.0139991	0.0151194	18.1859
i	M248	5	14	0	0	0	0	1	3	0.308078	0.338424	0.399481	0.0141775	0.0153559	0.009746	0.022465	0.00984487	0.0105954	1.17667
i	M248	6	14	0	0	0	0	1	3	0.132345
k	M248	7	14	0	0	0	1	1	-
i	M347	1	7	0	0	0	0	2	3	3.36067	4.05007	3.41809	2.36421	2.64351	2.49512	2.18364	2.10811	1.48629	59.9831
i	M347	2	7	0	0	0	0	0	3	1.34761	1.14309	1.21896	1.07828	1.24207	4.09024	3.13907	3.30139	2.77724	54.2902
i	M347	3	7	2	0	0	0	1	3	5.65391	6.59554	5.32996	4.34084	11.2076	9.75265	9.07605	8.99168	6.76445	82.864
i	M347	4	14	0	0	0	0	0	3	0.327356	0.67129	0.415435	0.55496	0.379612	0.273645	0.202512	0.275006	0.278245	12.3154
i	M347	5	14	0	0	0	0	1	3	0.13917	0.181895	0.11944	0.350648	5.00181	0.538195	0.506971	0.507624	0.383599	140.382
i	M347	6	14	0	0	0	0	1	0	1.01479	1.26016	1.07474	0.993215	24.846	0.330054	0.338457	0.369803	0.806389	19.8851
k	M347	7	14	0	0	0	0	1	3
k	M347	8	14	0	0	0	0	1	3
k	M347	9	14	0	0	0	0	1	2
i	Sm12	1	7	0	0	0	0	1	3	3.66617	2.83627	3.63687	3.76614	2.61572	0.460071	0.424378	0.489812	0.550908	18.1567
i	Sm12	2	7	0	0	0	0	0	3	6.11817	5.30053	5.29528	5.78075	40.3535	0.35499	0.271833	0.30969	0.389713	33.3293
i	Sm12	3	7	0	0	0	0	0	3	1.97104	1.74653	1.8994	2.25543	2.14484	0.87619	0.842035	0.786747	0.743142	24.5134
i	Sm12	4	7	0	0	0	0	1	2	14.9188	17.1758	15.901	11.8772	667.44	0.0967124	0.0738968	0.0783813	0.253934	0.0767491
i	Sm12	5	14	0	0	0	0	1	3	1.78397	1.88081	1.84497	1.51627	6914.47	0.0471255	0.0595286	0.0627361	0.0808127	108.007
i	Sm12	6	14	0	0	0	2	1	2	0.0999752	0.126274	0.124862	0.104556	1.03052	0.0840705	0.0841119	0.0966747	0.140497	67.5727
i	Sm12	7	14	0	0	0	0	1	2	0.0648499	0.0312297	0.0649783	0.14288	0.379882	0.0518547	0.0456532	0.0532237	0.0697558	43.2899
i	Sm12	8	14	0	0	0	1	1	2	0.104898	0.150412	0.102219	0.15686	1182.53	0.0312555	0.0279285	0.0348336	0.0295797	97.7607
i	Sm12	9	21	1	3	1	0	1	3	0.279993	0.261029	0.235399	0.185157	429.907	0.37919	0.401316	0.451572	0.496412	129.834
i	Sm12	10	21	0	0	0	0	1	3	0.0534888	0.0869136	0.0539345	0.0484462	3007.53	0.104309	0.0892732	0.127205	0.115533	57.0941
i	Sm12	11	21	2	1	2	0	1	3
i	Sm12	12	21	6	4	1	2	0	3	0.409089	0.420335	0.387715	0.328163	409.99	0.401438	0.292048	0.502578	0.724988	199.021
i	Sm12	13	21	0	1	0	3	0	2	0.520987	0.449251	0.524001	0.344171	151.756	0.0644462	0.0511087	0.0677602	0.0786222	72.9047
i	Sm12	14	21	0	2	1	0	0	2
k	Sm12	15	21	0	0	0	0	1	1
k	Sm12	16	21	0	0	0	0	1	1
k	Sm12	17	21	0	0	0	0	1	1
k	Sm12	18	21	0	0	0	2	1	1
i	Bal303	1	7	0	0	0	0	1	3
i	Bal303	2	7	0	0	0	0	1	0	0.746283	0.886425	0.924753	0.96161	159.513	0	9.26276	9.15927	0	189.11
i	Bal303	3	7	0	0	0	0	1	3	3.21036	2.70101	2.69243	3.4365	0.619502	1.28086	1.26974	1.6404	1.19057	121.327
i	Bal303	4	7	0	0	0	0	1	3	0.5956	0.49566	0.486629	1.1215	0.493477	1.02896	1.42291	1.3393	0.971646	126.193
i	Bal303	5	14	0	0	0	0	1	3	1.09175	0.901805	1.02138	1.45861	1.28858	0.773987	0.663546	0.848317	0.664293	3.47205
i	Bal303	6	14	0	0	0	0	0	3	0.122952	0.109666	0.143259	0.145494	3.89155	1.22874	1.02155	1.3207	0.951294	14.7604
i	Bal303	7	14	0	0	0	0	0	3	3.27302	2.6786	2.68168	3.73283	25.9673	0.359136	0.329602	0.322455	0.310564	128.59
i	Bal303	8	14	0	0	0	0	1	3	1.22251	1.20402	1.09628	1.17829	210.684	0.593413	0.527144	0.612948	0.426069	130.587
i	Bal303	9	21	3	2	2	0	0	2
i	Bal303	10	21	2	3	1	0	0	3	0.274673	0.281796	0.27752	0.401101	139.25	5.47574	4.82884	5.56102	4.88899	810.944
i	Bal303	11	21	1	1	1	0	0	3	0.848747	0.971685	0.918771	1.33047	183.901	2.36948	1.88062	2.30658	2.39256	121.486
i	Bal303	12	21	0	0	1	0	1	3	0.210101	0.179843	0.231607	0.443962	5.49338	0.509602	0.45364	0.607725	0.532173	6.96639
i	Bal303	13	21	1	2	1	0	0	3	1.76261	1.65956	1.56656	1.87738	192.727	3.46466	3.01594	3.46217	3.2012	469.572
i	Bal303	14	21	0	0	1	0	1	3
k	Bal303	1	21	0	0	0	0	1	1
k	Bal303	2	21	0	0	0	0	1	3
k	Bal303	3	21	0	0	0	0	2	2
k	Bal303	4	21	0	0	0	3	1	2
k	Bal303	5	21	0	0	0	1	1	2
k	Bal303	6	21	0	0	0	3	1	1
i	M110	1	7	0	0	0	1	1	3	2.11386	2.14093	1.85671	1.57506	2.01573	0.137978	0.131278	0.123127	0.164547	1.62143
i	M110	2	7	1	0	0	2	1	2	1.2287	1.21535	1.17667	0.935021	1.71674	0.151302	0.244273	0.111819	0.164775	3.79412
i	M110	3	7	0	0	0	0	1	3	1.31891	1.13338	1.26238	0.957359	3.31169	0.314218	0.3719	0.239899	0.287507	2.68385
i	M110	4	7	0	0	0	1	1	3	1.81511	1.45106	1.81349	1.84135	1.63536	0.182893	0.211096	0.13078	0.198029	2.92094
i	M110	6	14	0	0	0	3	1	2	4.80047	4.53771	3.40514	2.60909	71.241	0.0675201	0.0831161	0.118747	0.115874	4.23406
i	M110	7	14	0	0	0	3	1	2	0.152301	0.196913	0.194398	0.177717	126.883	0.0647447	0.0657442	0.0973147	0.129516	16.0717
i	M110	8	14	0	0	0	0	1	2	2.01881	3.13298	2.41677	2.48817	104.598	0.073701	0.0711782	0.101807	0.0736014	6.56048
i	M110	9	14	0	0	0	3	1	2	0.909055	0.638974	0.739051	0.680592	24.2124	0.105607	0.0985153	0.0866852	0.0980858	15.8756
i	M110	5	21	0	3	0	1	0	2	0.530363	0.446508	0.445216	0.43116	62.2101	0.617234	0.727632	0.760845	0.246776	4.8265
i	M110	10	21	0	1	1	0	0	2	0.350365	0.664087	0.580727	0.74131	541.085	0.288243	0.324163	0.211312	0.278824	7.85419
i	M110	11	21	0	1	0	3	0	3	0.298865	0.166675	0.163226	0.174915	1630.4	0.071135	0.0851949	0.0862007	0.145705	5.42003
i	M110	12	21	1	0	1	0	0	2	0.268939	0.305451	0.352469	0.411062	374.533	0.121044	0.120538	0.116176	0.0892812	5.42267
i	M110	13	21	0	2	1	0	0	2	0.235319	0.350773	0.271526	0.255359	138.901	0.691309	0.722297	0.816982	0.76732	3.65254
i	M110	16	21	0	3	0	0	0	2	0.226478	0.267127	0.199485	0.23388	39.0637	6.46421	5.59933	5.95606	9.3202	47.1468
k	M110	17	21	0	0	0	0	2	2
k	M110	18	21	0	0	0	0	2	2
k	M110	19	21	0	0	0	6	2	1
k	M110	20	21	0	0	0	1	2	1
k	M110	21	21	0	0	0	6	2	1
k	M110	22	21	0	0	0	2	2	2
i	M241	1	7	0	0	0	0	1	2	2.23869	1.94645	1.88446	2.55049	2.11172	0.496584	0.470916	0.514089	0.461883	1.24196
i	M241	2	7	0	0	0	0	1	3	5.98107	5.44599	5.37444	7.10439	4.8149	0.428145	0.4189	0.506896	0.445239	1.58802
i	M241	3	7	0	0	0	0	1	3	1.05292	1.05587	1.1396	1.70379	7.95767	0.402881	0.38814	0.386293	0.419825	0.721862
i	M241	5	14	0	0	0	0	1	2	4.24045	4.84722	4.44191	3.79268	8.80579	0.185446	0.196172	0.23313	0.191082	1.01531
i	M241	6	14	0	0	0	0	1	2	4.62484	4.94438	5.59178	5.66116	5.51934	0.0910005	0.0967088	0.106178	0.117059	3.31503
i	M241	7	14	0	0	0	0	1	3	4.34933	3.69058	3.43189	4.63462	6.20068	0.185023	0.210564	0.205644	0.186273	0.9813
i	M241	10	21	0	2	1	0	0	3	1.35522	1.36837	1.31165	1.48627	518.656	1.88475	1.64037	2.13412	2.47228	2.37425
i	M241	11	21	0	0	1	0	0	3	1.83475	1.3605	1.29443	2.06929	284.613	0.474134	0.529719	0.52258	0.5377	1.76387
i	M241	12	21	1	2	1	0	0	3	2.20861	1.88905	1.89391	1.99662	340.355	2.70589	2.74486	3.288	3.31842	2.05591
i	M241	13	21	1	1	1	0	0	3
i	M241	14	21	0	0	1	0	0	2
i	M241	4	7	0	0	0	0	1	2
i	M241	8	14	0	0	0	0	1	3
i	M241	9	21	0	1	1	0	1	3
k	M241	10	21	0	0	0	1	1	1
k	M241	11	21	0	0	0	0	1	1
k	M241	12	21	0	0	0	0	1	1
k	M241	13	21	0	0	0	1	2	1
k	M241	14	21	0	0	0	1	2	1
k	M241	15	21	0	0	0	2	2	1
i	M242	1	7	0	0	0	0	1	3	0.394838	0.363543	0.355572	0.427293	0.351898	0.236871	0.216828	0.158644	0.178708	7.67645
i	M242	2	7	0	0	0	0	1	3	0.399278	0.392243	0.404055	0.517249	0.72262	0.828993	0.880211	1.04148	1.12339	28.8941
i	M242	3	7	0	0	0	0	1	3	0.492145	0.5054	0.46995	0.588132	0.466438	0.26505	0.253337	0.368076	0.407597	15.6822
i	M242	4	14	0	0	0	0	1	2	0.0793544	0.0808109	0.0829441	1.0118	0.331408	0.0614825	0.0621724	0.0914763	0.10446	7.46675
i	M242	5	14	0	0	0	0	1	3	0.138951	0.135065	0.140966	0.160393	0.177162	0.0782069	0.0838181	0.138322	0.161744	34.7861
i	M242	6	14	0	0	0	0	1	3	0.0231704	0.019607	0.0304901	0.0243211	15.3238	0.300385	0.242898	0.344803	0.356496	136.06
i	M242	7	21	2	2	0	0	0	3	2.00377	1.93989	1.96819	1.74247	84.8782	0.949734	0.807625	0.633369	0.449596	126.479
i	M242	8	21	1	1	1	2	0	2	1.36808	1.33061	1.46207	1.19736	269.016	2.78261	2.43965	3.18683	3.18313	265.048
i	M242	9	21	6	4	1	0	0	2	3.07457	3.10147	3.20915	3.20444	34.9077	5.97212	5.4156	4.95825	4.5978	325.494
k	M242	10	21	0	0	0	0	0	0
k	M242	11	21	0	0	0	0	1	3
k	M242	12	21	0	0	0	0	1	1
k	M242	13	21	0	0	0	0	1	2

## Sheet: Additional file 7b
Additional file 7b. Mean relative expression level of the antimicrobial gene PsBs (Pinosylvin synthase) after inoculation with Heterobasidion annosum (HA) among pine seedlings studied in root and shoot tissues.
sample name	Target Name	Cт	DD CT	Mean relative expression, DD CT	SD, DD CT			Sample name	Mean relative expression, DD CT	SD, DD CT
1N110_1	PsB	28.2822	2.07123	2.0595	0.0117318			7dpi-110-1	2.0595	0.0117318
1N110_1	PsB	28.2985	2.04777					7dpi-110-2	1.77285	0.0289893
1N110_2	PsB	27.6325	1.80184	1.77285	0.0289893			7dpi-110-3	3.48566	0.238001
1N110_2	PsB	27.6792	1.74386					7dpi-110-4	1.67011	0.401652
1N110_3	PsB	26.7431	3.24766	3.48566	0.238001			7dpi-Sm12-1	2.61662	0.0689664
1N110_3	PsB	26.5477	3.72366					7dpi-Sm12-2	40.3549	0.340719
1N110_4	PsB	30.4553	1.26846	1.67011	0.401652			7dpi-Sm12-3	2.15324	0.189924
1N110_4	PsB	29.7544	2.07176					7dpi-Sm12-4	668.559	38.6762
1NSm12_1	PsB	28.4146	2.68559	2.61662	0.0689664			14dpi-110-6	79.0132	3.25154
1NSm12_1	PsB	28.49	2.54766					14dpi-110-7	144.4	4.16608
1NSm12_2	PsB	25.5238	40.0141	40.3549	0.340719			14dpi-110-8	115.906	6.62844
1NSm12_2	PsB	25.4997	40.6956					14dpi-110-9	26.3917	0.343646
1NSm12_3	PsB	29.186	1.96331	2.15324	0.189924			14dpi-Sm12-5	6915.33	109.178
1NSm12_3	PsB	28.9333	2.34316					14dpi-Sm12-6	1.03232	0.0609477
1NSm12_4	PsB	20.5335	707.235	668.559	38.6762			14dpi-Sm12-7	0.392204	0.097537
1NSm12_4	PsB	20.699	629.883					14dpi-Sm12-8	1183.23	40.7692
2N110_6	PsB	23.4722	75.7616	79.0132	3.25154			21dpi-110-10	631.309	29.4826
2N110_6	PsB	23.3546	82.2647					21dpi-110-11	2026.32	11.3142
2N110_7	PsB	21.8811	140.234	144.4	4.16608			21dpi-110-12	441.194	4.84315
2N110_7	PsB	21.7987	148.566					21dpi-110-5	70.4022	0.447094
2N110_8	PsB	23.5961	109.277	115.906	6.62844			21dpi-Sm12-10	3008.91	90.9637
2N110_8	PsB	23.4325	122.534					21dpi-Sm12-12	410.166	11.986
2N110_9	PsB	24.3912	26.7354	26.3917	0.343646			21dpi-Sm12-13	155.009	31.5925
2N110_9	PsB	24.4284	26.0481					21dpi-Sm12-9	430.228	16.6243
2NSm12_5	PsB	17.6841	7024.51	6915.33	109.178
2NSm12_5	PsB	17.7292	6806.15
2NSm12_6	PsB	29.6304	1.09327	1.03232	0.0609477			Sample	mean PsBs	SD (bio repl)
2NSm12_6	PsB	29.7993	0.971372					Sm12 7dpi	19.019	12.1914
2NSm12_7	PsB	31.5458	0.294667	0.392204	0.097537			Sm12 14 dpi	79.1575	25.4905
2NSm12_7	PsB	30.8199	0.489741					Sm12 21 dpi	114.713	55.6873
2NSm12_8	PsB	18.8447	1142.47	1183.23	40.7692			M110 7dpi	2.75508	0.774167
2NSm12_8	PsB	18.7462	1224					M110 14 dpi	10.6855	5.35222
3N110_10	PsB	20.4527	601.826	631.309	29.4826			M110 21 dpi	5.88085	1.16491
3N110_10	PsB	20.3191	660.791
3N110_11	PsB	16.5204	2037.64	2026.32	11.3142
3N110_11	PsB	16.5364	2015.01					Sample	PsB	SD-PsB
3N110_12	PsB	19.7641	436.351	441.194	4.84315			M110 7dpi	2.16988	0.674267
3N110_12	PsB	19.7328	446.037					Sm12 7dpi	178.139	0.689848
3N110_5	PsB	22.1442	70.8493	70.4022	0.447094			M110 14dpi	81.7335	38.6653
3N110_5	PsB	22.1624	69.9551					Sm12 14dpi	2024.6	2864.1
3NSm12_10	PsB	16.9078	2917.94	3008.91	90.9637			M110 21dpi	652.057	590.425
3NSm12_10	PsB	16.8214	3099.87					Sm12 21dpi	999.797	1164.35
3NSm12_12	PsB	20.3305	398.18	410.166	11.986
3NSm12_12	PsB	20.2469	422.152
3NSm12_13	PsB	21.89	186.602	155.009	31.5925
3NSm12_13	PsB	22.4806	123.417
3NSm12_9	PsB	20.3522	413.604	430.228	16.6243
3NSm12_9	PsB	20.2418	446.852
roots
sample name	PsBs_sak
Sm12-1(7dpi)	18.1567
Sm12-2(7dpi)	33.3293
Sm12-3(7dpi)	24.5134
Sm12-4(7dpi)	0.0767491
Sm12-5(14 dpi)	108.007
Sm12-6(14 dpi)	67.5727
Sm12-7(14 dpi)	43.2899
Sm12-8(14 dpi)	97.7607
Sm12-11(21 dpi)	129.834
Sm12-10(21 dpi)	57.0941
Sm12-12(21 dpi)	199.021
Sm12-13(21 dpi)	72.9047
M110-1(7dpi)	1.62143
M110-2(7dpi)	3.79412
M110-3(7dpi)	2.68385
M110-4(7dpi)	2.92094
M110-6(14 dpi)	4.23406
M110-7(14 dpi)	16.0717
M110-8(14 dpi)	6.56048
M110-9(14 dpi)	15.8756
M110-5(21 dpi)	4.8265
M110-10(21 dpi)	7.85419
M110-11(21 dpi)	5.42003
M110-12(21 dpi)	5.42267
M110-13(21 dpi)	3.65254
M110-16(21 dpi)	47.1468

## Sheet: Additional file 7c
Additional file 7c. Expression of nine REs after Heterobasidion annosum (HA) inoculation in seedling families Sm12 and M110 in shoot and root tissues. Ang- Angelina; App- Appalachian; Co17- Copia-17; Piney- Pieneywoods; R4- Riga-4; Cumber- Cumberland; IFG- IFG_7a; Tall- Talladega; Cong- Conagree.
Sample Name	Ang	App	Co17	Piney	R4	Cumber	IFG	Tall	Cong
7dpi-110-1	1.85671	1.92846	1.98845	1.32489	2.14093	1.57506	1.83607	2.66496	2.11386
7dpi-110-2	1.17667	1.21472	1.23278	1.23763	1.21535	0.935021	1.18932	1.53971	1.2287
7dpi-110-3	1.26238	1.12092	1.11067	1.30152	1.13338	0.957359	1.22702	1.23655	1.31891
7dpi-110-4	1.81349	1.71788	2.27129	1.2564	1.45106	1.84135	1.88553	1.994	1.81511
14dpi-110-06	3.40514	3.65247	4.33641	4.18013	4.53771	2.60909	2.42825	5.25104	4.80047
14dpi-110-07	0.194398	0.223045	0.15652	0.151602	0.196913	0.177717	0.196232	0.162712	0.152301
14dpi-110-08	2.41677	2.65608	2.44093	2.80271	3.13298	2.48817	2.84835	3.01089	2.01881
14dpi-110-09	0.739051	0.741528	0.788942	0.710652	0.638974	0.680592	0.871091	0.77836	0.909055
21dpi-110-05	0.445216	0.443074	0.446427	0.344453	0.446508	0.43116	0.545077	0.508725	0.530363
21dpi-110-10	0.580727	0.585691	0.4783	0.479221	0.664087	0.74131	0.580353	0.552002	0.350365
21dpi-110-11	0.163226	0.138621	0.137544	0.108376	0.166675	0.174915	0.1755	0.148727	0.298865
21dpi-110-12	0.352469	0.368075	0.282325	0.202008	0.305451	0.411062	0.386333	0.449003	0.268939
7dpi-Sm12-1	3.63687	3.53486	3.96207	3.57291	2.83627	3.76614	3.77602	3.06715	3.66617
7dpi-Sm12-2	5.29528	5.61984	5.97427	5.70079	5.30053	5.78075	6.08505	5.98966	6.11817
7dpi-Sm12-3	1.8994	1.79515	1.71227	1.86082	1.74653	2.25543	2.37371	1.97061	1.97104
7dpi-Sm12-4	15.901	16.7434	16.0903	15.6281	17.1758	11.8772	14.1066	18.469	14.9188
14dpi-Sm12-05	1.84497	1.8354	1.77055	2.0226	1.88081	1.51627	1.84406	1.80411	1.78397
14dpi-Sm12-06	0.124862	0.194031	0.148209	0.154239	0.126274	0.104556	0.20594	0.0977612	0.0999752
14dpi-Sm12-07	0.0649783	0.193267	0.112179	0.106804	0.0312297	0.14288	0.2108	0.0397757	0.0648499
14dpi-Sm12-08	0.102219	0.112374	0.13016	0.102058	0.150412	0.15686	0.167725	0.159443	0.104898
21dpi-Sm12-09	0.235399	0.288496	0.243644	0.207697	0.261029	0.185157	0.22946	0.0888743	0.279993
21dpi-Sm12-10	0.0539345	0.0836933	0.0556466	0.0639548	0.0869136	0.0484462	0.0820675	0.04257	0.0534888
21dpi-Sm12-12	0.387715	0.383057	0.38885	0.369618	0.420335	0.328163	0.387538	0.386679	0.409089
21dpi-Sm12-13	0.524001	0.442413	0.435529	0.449797	0.449251	0.344171	0.473697	0.440064	0.520987
roots
Sample Name	Ang	App	Co17	Piney	R4	Cumber	IFG	Tall	Cong
7dpi-110-1	0.123127	0.133019	0.12336	0.187134	0.131278	0.164547	0.133519	0.163345	0.137978
7dpi-110-2	0.111819	0.195225	0.169338	0.0680914	0.244273	0.164775	0.190528	0.209085	0.151302
7dpi-110-3	0.239899	0.326816	0.327882	0.147382	0.3719	0.287507	0.329327	0.379129	0.314218
7dpi-110-4	0.13078	0.203277	0.159697	0.517382	0.211096	0.198029	0.157608	0.194965	0.182893
14dpi-110-06	0.489812	0.455891	0.521742	0.375769	0.424378	0.550908	0.486442	0.43611	0.460071
14dpi-110-07	0.30969	0.310322	0.37377	1.10682	0.271833	0.389713	0.314914	0.334277	0.35499
14dpi-110-08	0.786747	0.789922	0.937794	0.107413	0.842035	0.743142	0.89591	1.17597	0.87619
14dpi-110-09	0.0783813	0.113554	0.101624	0.0564565	0.0738968	0.253934	0.127092	0.0854933	0.0967124
21dpi-110-05	0.118747	0.0885902	0.0829089	0.106746	0.0831161	0.115874	0.106398	0.100656	0.0675201
21dpi-110-10	0.0973147	0.0647054	0.0568475	0.222979	0.0657442	0.129516	0.0631378	0.0796717	0.0647447
21dpi-110-11	0.101807	0.0773664	0.0641919	0.162107	0.0711782	0.0736014	0.0826334	0.0911023	0.073701
21dpi-110-12	0.0866852	0.105324	0.118109	0.0653225	0.0985153	0.0980858	0.126139	0.121845	0.105607
7dpi-Sm12-1	0.0627361	0.0620919	0.0539475	0.0967097	0.0595286	0.0808127	0.05682	0.0450221	0.0471255
7dpi-Sm12-2	0.0966747	0.0715249	0.00620081	0.0606495	0.0841119	0.140497	0.104508	0.0746528	0.0840705
7dpi-Sm12-3	0.0532237	0.0478151	0.0563502	0.0393585	0.0456532	0.0697558	0.0554801	0.0479746	0.0518547
7dpi-Sm12-4	0.0348336	0.0349129	0.0316043	0.230193	0.0279285	0.0295797	0.0380941	0.027679	0.0312555
14dpi-Sm12-05	0.211312	0.26423	0.261487	0.312729	0.324163	0.278824	0.287892	0.303935	0.288243
14dpi-Sm12-06	0.0862007	0.0898574	0.0675811	0.277884	0.0851949	0.145705	0.0819063	0.0820668	0.071135
14dpi-Sm12-07	0.116176	0.13292	0.11522	0.10674	0.120538	0.0892812	0.132644	0.142816	0.121044
14dpi-Sm12-08	0.760845	0.669105	0.643434	0.417241	0.727632	0.246776	0.655555	0.679335	0.617234
21dpi-Sm12-09	0.127205	0.0945516	0.0994598	0.0699458	0.0892732	0.115533	0.0956704	0.0805413	0.104309
21dpi-Sm12-10	0.502578	0.284654	0.346555	0.401438	0.292048	0.724988	0.389104	0.34595	0.401438
21dpi-Sm12-12	0.0677602	0.0644387	0.0468936	0.0644462	0.0511087	0.0786222	0.0678467	0.0626241	0.0644462
21dpi-Sm12-13	0.451572	0.381877	0.359542	0.37919	0.401316	0.496412	0.388988	0.40715	0.37919
