# Supplementary material for: Retrotransposon expression in response to in vitro inoculation with two fungal pathogens of Scots pine (Pinus sylvestris L.)
Source: BMC Res Notes. 2019 Apr 29;12:243. doi: 10.1186/s13104-019-4275-3 (PMC6489336; doi:10.1186/s13104-019-4275-3)
Supplement: Supplementary file 9 — Additional file 9. a. All-to-all correlation between expression data and observed damages after inoculation with HA. b. Correlation between expression data within pine seedling families after inoculation with HA. [file 13104_2019_4275_MOESM9_ESM.xlsx]

## Sheet: Additional file 9a
Additionall file 9a. All-to-all correlation between expression data and observed damages after inoculation with Heterobasidion annosum (HA). Cong-Conagree RE, R4- Riga-4 RE, Ang-Angelina RE, Cumb-Cumberland RE, PsBs- Pinosylvine synthase gene; SAK -root, SKU- shoot. Dark red-strong correlation; pink- intermidiate correlation; yellow-weak correlation. Categories used for grouping: inf_cont – infec…
	Cong_sak	R4_sak	Ang_sak	Cumb_sak	PsBs_sak	Cong_sku	R4_sku	Ang_sku	Cumb_sku	PsBs_sku	inf_cont	dpi	PriNdDam	SecNdDam	StDam	SecRtNb	SecRtAm	ScPrNdLg
Cong_sak	1
R4_sak	0.978597	1
Ang_sak	0.995719	0.964919	1
Cumb_sak	0.982271	0.929884	0.980368	1
PsBs_sak	0.0117175	0.015229	0.00863461	0.0059332	1
Cong_sku	-0.0206891	-0.0155107	-0.0306386	-0.0409377	0.145636	1
R4_sku	-0.0144469	-0.00942936	-0.0242088	-0.0348221	0.143945	0.98976	1
Ang_sku	-0.0304342	-0.0249314	-0.0382844	-0.0483683	0.106464	0.930062	0.917912	1
Cumb_sku	-0.0330663	-0.0281765	-0.0384332	-0.0491648	0.104349	0.845394	0.807168	0.896752	1
PsBs_sku	-0.0316563	-0.0287078	-0.0314086	-0.0319607	0.384644	0.027471	0.0241917	0.0308365	0.0369288	1
inf_cont	0.103479	0.0939626	0.107312	0.100435	0.271489	0.320855	0.304005	0.373308	0.420495	0.168515	1
dpi	0.303539	0.262068	0.316125	0.315778	0.263816	0.0223982	0.0147215	0.0537748	0.0930496	0.199406	0.771413	1
PriNdDam	0.260763	0.216992	0.266983	0.276765	0.319677	0.00120307	0.000993667	-0.000423619	0.0238756	0.0464297	0.223763	0.461383	1
SecNdDam	0.0526489	0.0210229	0.0641287	0.0598689	0.279936	-0.0596076	-0.0641694	-0.0719219	-0.0330716	0.0352988	0.24334	0.534647	0.740878	1
StDam	0.332305	0.268068	0.362993	0.343317	0.115851	-0.0946694	-0.0878749	-0.0715628	-0.0562827	-0.00869513	0.255123	0.621654	0.538628	0.538877	1
SecRtNb	-0.0620765	-0.0627277	-0.0582019	-0.0602895	-0.120833	-0.141744	-0.140185	-0.158432	-0.191845	-0.0636718	-0.218543	-0.108014	-0.0275672	-0.0366294	-0.0727244	1
SecRtAm	-0.178055	-0.166293	-0.174116	-0.185567	-0.222874	0.0190096	0.0386408	-0.0133227	-0.0945608	-0.0920157	-0.522675	-0.622005	-0.293883	-0.427251	-0.34891	0.235904	1
ScPrNdLg	0.0679822	0.0786583	0.0768016	0.0491191	0.317119	0.217464	0.197427	0.218217	0.265615	0.194272	0.561538	0.368321	0.0840834	0.0535567	0.118666	-0.372881	-0.35916	1

## Sheet: Additional file 9b
Additional file 9b. Correlation between expression data within pine seedling families after inoculation with Heterobasidion annosum (HA).*. Cong-Conagree RE, R4- Riga-4 RE, Ang-Angelina RE, Cumb-Cumberland RE, PsBs- Pinosylvin synthase gene; SAK -root tissue, SKU- shoot tissue. Dark red-strong correlation; yellow- intermidiate correlation; green-weak correlation.Categories used for grouping: dpi-…
Sm4	dpi	inf_cont	inf_state	PriNdDam	SecNdDam	StDam	SecRtNb	SecRtAm	ScPrNdLg	Cong_sku	R4_sku	Ang_sku	Cumb_sku	PsBs_sku	Cong_sak	R4_sak	Ang_sak	Cumb_sak	PsBs_sak
dpi	1
inf_cont	-0.498527	1
inf_state	0.315063	0.547723	1
PriNdDam	0.354882	0.209529	0.382546	1
SecNdDam	0.26289	0.173553	0.316862	0.969715	1
StDam	0.393445	0.205196	0.374634	0.770317	0.658826	1
SecRtNb	0.299564	-0.332411	-0.0758621	-0.110279	-0.037499	-0.187576	1
SecRtAm	0.460977	-0.848528	-0.494881	-0.0740797	-0.0613601	-0.0725476	0.117525	1
ScPrNdLg	-0.553418	0.683012	0.261468	-0.00769413	-0.0152953	-0.113025	-0.509011	-0.514121	1
Cong_sku	-0.494276	0.424517	0.00802643	-0.0905983	-0.0273171	-0.17461	-0.180785	-0.318964	0.513177	1
R4_sku	-0.485929	0.431536	0.0265796	-0.0896765	-0.0298223	-0.168681	-0.196772	-0.34471	0.520296	0.996923	1
Ang_sku	-0.468116	0.497019	0.0482408	-0.114979	-0.109338	0.02814	-0.247885	-0.35777	0.560729	0.885611	0.890193	1
Cumb_sku	-0.564462	0.446377	-0.094764	-0.0805103	-0.0342893	-0.156581	-0.267099	-0.307681	0.521193	0.970872	0.966502	0.88775	1
PsBs_sku	-0.0151658	0.203085	0.357897	-0.0755885	-0.0567063	-0.0944079	-0.147492	-0.170712	0.341999	0.282358	0.289049	0.238343	0.20541	1
Cong_sak	-0.392291	0.409612	-0.0105814	0.160345	0.186072	0.0394884	-0.289673	-0.198714	0.3564	0.705841	0.691287	0.535676	0.737976	0.411477	1
R4_sak	-0.371974	0.413174	0.0304045	0.142641	0.167498	0.0208148	-0.285435	-0.202516	0.375158	0.730189	0.715242	0.559359	0.749512	0.483361	0.993838	1
Ang_sak	-0.347502	0.412559	0.0583105	0.172353	0.198694	0.0443269	-0.279513	-0.205049	0.361285	0.707713	0.693433	0.538957	0.720978	0.517977	0.987355	0.99731	1
Cumb_sak	-0.350568	0.422621	0.0170276	0.264355	0.282808	0.113365	-0.301769	-0.209826	0.328172	0.69638	0.682355	0.519374	0.732166	0.367974	0.989176	0.984686	0.982159	1
PsBs_sak	-0.205942	0.386425	0.364071	0.0194916	0.105311	-0.146323	0.105314	-0.430269	0.508323	0.654864	0.675244	0.582356	0.50837	0.184147	0.207371	0.231028	0.224655	0.191578	1
M236	dpi	inf_cont	inf_state	PriNdDam	SecNdDam	StDam	SecRtNb	SecRtAm	ScPrNdLg	Cong_sku	R4_sku	Ang_sku	Cumb_sku	PsBs_sku	Cong_sak	R4_sak	Ang_sak	Cumb_sak	PsBs_sak
dpi	1
inf_cont	-0.470871	1
inf_state	0.357512	0.542326	1
PriNdDam	0.358223	0.200666	0.37001	1
SecNdDam	0.284824	0.16641	0.306845	0.913594	1
StDam	0.229006	0.185695	0.342405	0.530278	0.346784	1
SecRtNb	0.256681	-0.246183	-0.0667557	-0.085501	-0.12973	-0.114288	1
SecRtAm	0.243059	-0.770054	-0.507569	-0.167324	-0.239861	-0.0329989	0.240613	1
ScPrNdLg	-0.531464	0.745356	0.285653	-0.0391177	-0.0799335	0.00922728	-0.275241	-0.468001	1
Cong_sku	-0.498041	0.392524	-0.0568169	-0.0712459	-0.0195985	-0.139891	-0.130149	-0.242661	0.439753	1
R4_sku	-0.511755	0.408859	-0.0535661	-0.0760046	-0.0248235	-0.107004	-0.106414	-0.260686	0.468023	0.988713	1
Ang_sku	-0.496696	0.443891	-0.0489938	-0.0931225	-0.0819796	0.0169321	-0.158801	-0.255698	0.474117	0.898411	0.9039	1
Cumb_sku	-0.575667	0.442022	-0.13837	-0.0600061	-0.0101986	-0.105294	-0.128697	-0.250998	0.493832	0.952819	0.967249	0.892444	1
PsBs_sku	-0.0250714	0.149651	0.264272	-0.0611871	-0.0497961	-0.0748456	-0.140786	-0.112659	0.232299	0.286841	0.273336	0.24344	0.181001	1
Cong_sak	-0.404044	0.357252	-0.0661962	0.134555	0.103935	0.0194732	-0.243932	-0.123376	0.286078	0.692522	0.65158	0.533614	0.667231	0.426725	1
R4_sak	-0.408464	0.385286	-0.035934	0.119616	0.0936544	0.000883486	-0.22385	-0.138898	0.332738	0.710833	0.673795	0.551072	0.684677	0.482761	0.990198	1
Ang_sak	-0.364022	0.370467	-0.00215686	0.155665	0.127576	0.0197935	-0.230482	-0.141031	0.298227	0.693321	0.653104	0.534321	0.654562	0.525328	0.987586	0.994853	1
Cumb_sak	-0.366152	0.373104	-0.0402572	0.24013	0.194527	0.0778829	-0.250947	-0.143647	0.268961	0.687853	0.648849	0.523519	0.669078	0.385336	0.989098	0.981364	0.982773	1
PsBs_sak	-0.142717	0.428352	0.313321	0.104535	0.29067	0.115296	-0.112937	-0.503161	0.483562	0.331447	0.369596	0.27329	0.325073	0.0310718	0.0525041	0.102411	0.0767405	0.0596623	1
M223	dpi	inf_cont	inf_state	PriNdDam	SecNdDam	StDam	SecRtNb	SecRtAm	ScPrNdLg	Cong_sku	R4_sku	Ang_sku	Cumb_sku	PsBs_sku	Cong_sak	R4_sak	Ang_sak	Cumb_sak	PsBs_sak
dpi	1
inf_cont	-0.447214	1
inf_state	0.389249	0.522233	1
PriNdDam	0.324853	0.224522	0.383945	1
SecNdDam	0.290957	0.16265	0.311451	0.895776	1
StDam	0.245072	0.164399	0.3148	0.497214	0.347613	1
SecRtNb	0.295863	-0.211702	-0.0368527	-0.0880735	-0.1033	-0.0696073	1
SecRtAm	0.164251	-0.636613	-0.502953	-0.188206	-0.215055	-0.024152	0.225485	1
ScPrNdLg	-0.486265	0.489294	0.0788659	-0.154374	-0.16801	-0.0148962	-0.258962	-0.359413	1
Cong_sku	-0.520177	0.330311	-0.222829	-0.0652254	-0.0708924	-0.12541	-0.173796	0.0627611	0.346011	1
R4_sku	-0.504246	0.312206	-0.228606	-0.0656386	-0.0764082	-0.106238	-0.164363	0.0759857	0.339998	0.992963	1
Ang_sku	-0.557772	0.427275	-0.187367	-0.0947455	-0.101807	-0.0213714	-0.175268	-0.0282526	0.406641	0.910968	0.885133	1
Cumb_sku	-0.618559	0.456869	-0.210104	-0.0463113	-0.033896	-0.113222	-0.156362	-0.0694415	0.393707	0.879144	0.841229	0.92446	1
PsBs_sku	-0.0019987	0.191212	0.355138	0.188108	0.0578252	-0.0905831	-0.171555	-0.200742	-0.213836	-0.00454101	-0.0166744	-0.0168664	0.0479204	1
Cong_sak	-0.487143	0.353977	-0.202823	0.0560741	0.0304448	-0.0193416	-0.23243	0.0837602	0.292666	0.839662	0.810664	0.752936	0.790855	0.0254757	1
R4_sak	-0.488394	0.366699	-0.188756	0.0433111	0.0173802	-0.0352466	-0.216136	0.0835509	0.317506	0.864253	0.838601	0.770823	0.802356	0.0371813	0.993721	1
Ang_sak	-0.455556	0.383556	-0.135602	0.092815	0.0693913	-0.00587298	-0.223761	0.028362	0.298477	0.763774	0.723326	0.710242	0.765894	0.078574	0.977905	0.972612	1
Cumb_sak	-0.429694	0.387715	-0.132633	0.173874	0.146936	0.0593067	-0.231065	-0.00107917	0.264657	0.673015	0.623238	0.646805	0.740342	0.0398782	0.944367	0.92301	0.975603	1
PsBs_sak	-0.0990142	0.315475	0.336778	0.231272	0.15992	-0.0410705	-0.18689	-0.260516	-0.136454	0.126286	0.131153	0.071101	0.152302	0.814087	0.00673011	0.0231157	-0.00821129	-0.0341448	1
M248	dpi	inf_cont	inf_state	PriNdDam	SecNdDam	StDam	SecRtNb	SecRtAm	ScPrNdLg	Cong_sku	R4_sku	Ang_sku	Cumb_sku	PsBs_sku	Cong_sak	R4_sak	Ang_sak	Cumb_sak	PsBs_sak
dpi	1
inf_cont	-0.448484	1
inf_state	0.41962	0.491689	1
PriNdDam	0.335083	0.201322	0.366837	1
SecNdDam	0.296231	0.146518	0.29799	0.896591	1
StDam	0.253247	0.148077	0.301161	0.504027	0.354369	1
SecRtNb	0.321721	-0.235435	-0.0128915	-0.0736318	-0.0921971	-0.0591607	1
SecRtAm	0.162103	-0.604367	-0.468028	-0.182031	-0.210751	-0.0208817	0.224105	1
ScPrNdLg	-0.477612	0.484845	0.0579501	-0.160747	-0.171333	-0.0230879	-0.27564	-0.352177	1
Cong_sku	-0.463295	0.306744	-0.20348	-0.0427758	-0.0543466	-0.107705	-0.161491	0.0665377	0.318777	1
R4_sku	-0.466099	0.297868	-0.220008	-0.0493542	-0.0642687	-0.0934468	-0.159876	0.0782632	0.309187	0.989984	1
Ang_sku	-0.515505	0.406867	-0.187042	-0.0739814	-0.0860601	-0.00779579	-0.17206	-0.0236912	0.364013	0.906148	0.887243	1
Cumb_sku	-0.553254	0.423172	-0.201536	-0.0191779	-0.0142929	-0.0908726	-0.145507	-0.0619342	0.378656	0.873827	0.828459	0.902856	1
PsBs_sku	0.024236	0.172154	0.339713	0.201361	0.0690473	-0.0774346	-0.15701	-0.195646	-0.216989	0.013277	-0.00385366	-0.00152549	0.0678078	1
Cong_sak	-0.404314	0.314031	-0.169302	0.0838095	0.051102	0.00293496	-0.205043	0.0883116	0.259981	0.842265	0.805794	0.746605	0.790391	0.0497368	1
R4_sak	-0.404336	0.325582	-0.156059	0.0720487	0.0388451	-0.012021	-0.189095	0.0881586	0.282542	0.865977	0.832875	0.764223	0.80111	0.0615907	0.993988	1
Ang_sak	-0.36986	0.338903	-0.106218	0.12137	0.0904163	0.0177868	-0.194507	0.0346169	0.26333	0.76874	0.720579	0.705353	0.767077	0.102959	0.978834	0.973885	1
Cumb_sak	-0.346443	0.343019	-0.103954	0.199504	0.165504	0.0809062	-0.201687	0.00598235	0.230179	0.681789	0.625048	0.646092	0.742405	0.0655764	0.946922	0.926784	0.976867	1
PsBs_sak	-0.0495633	0.281667	0.326456	0.251126	0.17532	-0.0208366	-0.163112	-0.249942	-0.148078	0.150727	0.147163	0.0918583	0.17949	0.816105	0.0465193	0.0630775	0.0354073	0.0106699	1
M347	dpi	inf_cont	inf_state	PriNdDam	SecNdDam	StDam	SecRtNb	SecRtAm	ScPrNdLg	Cong_sku	R4_sku	Ang_sku	Cumb_sku	PsBs_sku	Cong_sak	R4_sak	Ang_sak	Cumb_sak	PsBs_sak
dpi	1
inf_cont	-0.430123	1
inf_state	0.429393	0.495406	1
PriNdDam	0.282272	0.206742	0.304066	1
SecNdDam	0.295823	0.138895	0.280365	0.865292	1
StDam	0.255091	0.140356	0.283315	0.489006	0.36158	1
SecRtNb	0.329525	-0.188624	0.00483832	-0.057264	-0.0668559	-0.0345303	1
SecRtAm	0.139274	-0.506693	-0.425758	-0.145622	-0.178882	-0.00785933	0.22027	1
ScPrNdLg	-0.449496	0.350687	-0.0369345	-0.118668	-0.156334	-0.0278134	-0.250259	-0.303717	1
Cong_sku	-0.458555	0.316528	-0.19765	0.00439974	-0.0424853	-0.0942843	-0.132972	0.0929978	0.276838	1
R4_sku	-0.463001	0.309907	-0.211691	-0.000533064	-0.0535177	-0.0817868	-0.134239	0.10521	0.269185	0.990157	1
Ang_sku	-0.50675	0.413686	-0.182947	-0.0126871	-0.0689153	0.00627359	-0.134093	0.0252867	0.310357	0.909573	0.891717	1
Cumb_sku	-0.558688	0.441339	-0.199851	0.057197	-0.00759723	-0.0794751	-0.122275	-0.0123609	0.325207	0.871492	0.831407	0.903871	1
PsBs_sku	0.039335	0.163683	0.320009	0.199763	0.080816	-0.0636515	-0.126251	-0.163096	-0.1987	0.0250802	0.00684672	0.0144825	0.0708543	1
Cong_sak	-0.438132	0.301976	-0.220804	0.204667	0.00583068	-0.0258371	-0.187485	0.0269201	0.255365	0.631405	0.614057	0.584488	0.685593	0.00164673	1
R4_sak	-0.430956	0.305894	-0.208047	0.204592	-0.000623024	-0.0339288	-0.173609	0.0384097	0.262414	0.648829	0.634188	0.599261	0.696173	0.0111619	0.995961	1
Ang_sak	-0.405086	0.307484	-0.178574	0.234988	0.0272776	-0.0175638	-0.174924	-0.00259345	0.247498	0.560414	0.538127	0.538577	0.653659	0.0316278	0.989418	0.988142	1
Cumb_sak	-0.397035	0.327052	-0.166167	0.279467	0.0820388	0.0258334	-0.186973	-0.0279904	0.21114	0.532926	0.502177	0.524462	0.660304	0.0129897	0.97448	0.96521	0.986521	1
PsBs_sak	-0.0363743	0.282142	0.314478	0.253332	0.186405	-0.00610583	-0.128167	-0.204667	-0.127258	0.164732	0.159492	0.112081	0.185934	0.816493	0.0193204	0.0321401	0.0107772	-0.00472751	1
Sm12	dpi	inf_cont	inf_state	PriNdDam	SecNdDam	StDam	SecRtNb	SecRtAm	ScPrNdLg	Cong_sku	R4_sku	Ang_sku	Cumb_sku	PsBs_sku	Cong_sak	R4_sak	Ang_sak	Cumb_sak	PsBs_sak
dpi	1
inf_cont	-0.442591	1
inf_state	0.401739	0.513038	1
PriNdDam	0.277824	0.193369	0.299716	1
SecNdDam	0.342324	0.167203	0.325907	0.858015	1
StDam	0.296571	0.160403	0.312653	0.606977	0.606308	1
SecRtNb	0.337937	-0.128377	0.0954053	0.0629317	0.0632023	0.026193	1
SecRtAm	0.0985335	-0.463397	-0.350396	-0.209512	-0.242217	-0.0800768	0.0936361	1
ScPrNdLg	-0.459471	0.463257	0.0525146	0.00542012	-0.0135366	0.0779126	-0.232434	-0.28571	1
Cong_sku	-0.500544	0.309924	-0.240031	-0.0311116	-0.0821114	-0.112155	-0.163997	0.0732669	0.25866	1
R4_sku	-0.492811	0.299074	-0.244269	-0.0321318	-0.0876873	-0.101244	-0.161073	0.0933277	0.242761	0.990684	1
Ang_sku	-0.541031	0.374073	-0.235881	-0.050686	-0.108671	-0.0530403	-0.169706	0.0223392	0.268825	0.922134	0.909582	1
Cumb_sku	-0.575065	0.379114	-0.260952	-0.0232821	-0.0771608	-0.109403	-0.171086	-0.0487079	0.266841	0.859992	0.828779	0.916972	1
PsBs_sku	0.0687247	0.178925	0.32422	0.0581434	0.0195965	-0.0380179	-0.12006	-0.065405	0.0191533	-0.000387064	-0.00586657	-0.00314833	0.0324846	1
Cong_sak	-0.41434	0.274178	-0.208448	0.16124	-0.0113939	-0.0277219	-0.178865	0.047972	0.264361	0.565517	0.549521	0.483199	0.473359	-0.059587	1
R4_sak	-0.408965	0.277171	-0.197585	0.157616	-0.0180313	-0.0347867	-0.168534	0.0602276	0.270582	0.579558	0.566028	0.493816	0.478685	-0.0546097	0.996081	1
Ang_sak	-0.385182	0.281838	-0.169182	0.192239	0.0139485	-0.0122924	-0.166932	0.0196955	0.261607	0.501879	0.481501	0.44447	0.449677	-0.0429059	0.989724	0.98843	1
Cumb_sak	-0.382798	0.307799	-0.157484	0.244796	0.0733596	0.0381771	-0.175225	-0.0128632	0.240057	0.484956	0.456622	0.44226	0.468219	-0.05428	0.974012	0.964881	0.986197	1
PsBs_sak	-0.0380165	0.27764	0.310893	0.248786	0.186173	0.0408292	-0.0958653	-0.172007	-0.0594977	0.134662	0.131669	0.0761237	0.0962465	0.432047	0.0431154	0.0555866	0.0358215	0.0216381	1
Bal303	dpi	inf_cont	inf_state	PriNdDam	SecNdDam	StDam	SecRtNb	SecRtAm	ScPrNdLg	Cong_sku	R4_sku	Ang_sku	Cumb_sku	PsBs_sku	Cong_sak	R4_sak	Ang_sak	Cumb_sak	PsBs_sak
dpi	1
inf_cont	-0.473611	1
inf_state	0.341862	0.546324	1
PriNdDam	0.258184	0.204427	0.306986	1
SecNdDam	0.339681	0.190757	0.349164	0.849243	1
StDam	0.356166	0.206692	0.378332	0.548356	0.623058	1
SecRtNb	0.317993	-0.216065	-0.00133042	0.0380538	0.0169091	-0.0536561	1
SecRtAm	0.0367459	-0.461235	-0.413038	-0.235752	-0.309961	-0.22468	0.115019	1
ScPrNdLg	-0.345874	0.460278	0.172054	0.0351983	0.0453735	0.162334	-0.266032	-0.30872	1
Cong_sku	-0.489404	0.312108	-0.199833	-0.0222385	-0.0780045	-0.115532	-0.15613	0.0667531	0.240023	1
R4_sku	-0.47919	0.297985	-0.206898	-0.0219594	-0.0823862	-0.106433	-0.150352	0.0886105	0.220662	0.990487	1
Ang_sku	-0.531	0.371652	-0.19428	-0.0379711	-0.101659	-0.0768497	-0.160397	0.0262009	0.245019	0.924669	0.9123	1
Cumb_sku	-0.563257	0.401541	-0.193026	-0.0162343	-0.0673176	-0.0934938	-0.183839	-0.0687425	0.269128	0.856569	0.82194	0.908423	1
PsBs_sku	0.0350154	0.174626	0.293836	0.0669049	0.0218966	-0.0402065	-0.10757	-0.0496051	0.0154401	0.0167404	0.0123956	0.0185546	0.0424071	1
Cong_sak	-0.292066	0.311353	-0.0694128	0.230347	0.15798	0.18301	-0.200944	-0.0885681	0.300114	0.502707	0.48836	0.424908	0.426542	-0.052618	1
R4_sak	-0.338437	0.303951	-0.116563	0.166884	0.102148	0.116967	-0.194129	-0.0494501	0.0758953	0.417044	0.408975	0.348848	0.355352	-0.0482366	0.805079	1
Ang_sak	-0.300335	0.31132	-0.0758987	0.197771	0.147207	0.166098	-0.198208	-0.100003	0.0785673	0.340688	0.327335	0.294427	0.321806	-0.04154	0.801972	0.99038	1
Cumb_sak	-0.228637	0.341583	0.00361755	0.310738	0.266069	0.290921	-0.203272	-0.172328	0.290677	0.39849	0.374009	0.35736	0.397528	-0.0481169	0.971661	0.773006	0.797446	1
PsBs_sak	-0.0120222	0.306381	0.327343	0.306129	0.325506	0.203076	-0.128227	-0.248656	-0.000677146	0.121248	0.117553	0.0686145	0.0995331	0.389519	0.20252	0.20187	0.209324	0.22378	1
M110	dpi	inf_cont	inf_state	PriNdDam	SecNdDam	StDam	SecRtNb	SecRtAm	ScPrNdLg	Cong_sku	R4_sku	Ang_sku	Cumb_sku	PsBs_sku	Cong_sak	R4_sak	Ang_sak	Cumb_sak	PsBs_sak
dpi	1
inf_cont	-0.4741	1
inf_state	0.327095	0.565178	1
PriNdDam	0.199331	0.196423	0.26802	1
SecNdDam	0.358453	0.217161	0.384235	0.714763	1
StDam	0.351117	0.219265	0.387956	0.486407	0.531616	1
SecRtNb	0.273534	-0.231448	-0.029805	-0.0173824	-0.0375309	-0.124184	1
SecRtAm	0.0356163	-0.551724	-0.492623	-0.214147	-0.392984	-0.30686	0.218776	1
ScPrNdLg	-0.391451	0.476247	0.149983	0.0474028	0.0282744	0.117373	-0.315612	-0.324842	1
Cong_sku	-0.484474	0.307353	-0.173245	-0.00958913	-0.0938725	-0.119799	-0.150068	0.0394685	0.256292	1
R4_sku	-0.470323	0.293179	-0.177003	-0.00961047	-0.0959119	-0.107531	-0.151035	0.0571218	0.234908	0.990135	1
Ang_sku	-0.527659	0.36245	-0.16924	-0.0211494	-0.118041	-0.0853348	-0.17139	0.00248437	0.266663	0.926616	0.914721	1
Cumb_sku	-0.561843	0.399368	-0.160421	-0.00247681	-0.0895499	-0.0970964	-0.189297	-0.080859	0.290639	0.8596	0.826762	0.911065	1
PsBs_sku	0.0429285	0.177693	0.291397	0.0704212	0.0283929	-0.0170731	-0.0850921	-0.0934101	0.0423476	0.0187661	0.0148598	0.021541	0.0427684	1
Cong_sak	-0.223181	0.295533	-0.0140877	0.212123	0.242222	0.135098	-0.217877	-0.154615	0.272396	0.456012	0.444586	0.386335	0.382308	-0.0484548	1
R4_sak	-0.276085	0.292926	-0.0629698	0.161039	0.180855	0.0870785	-0.212772	-0.116475	0.0846561	0.391659	0.385333	0.329716	0.330577	-0.0442245	0.829056	1
Ang_sak	-0.237677	0.297359	-0.0234515	0.187495	0.224401	0.125395	-0.21644	-0.158774	0.085159	0.318317	0.3072	0.277076	0.296856	-0.0378671	0.829065	0.991176	1
Cumb_sak	-0.112497	0.29036	0.0738616	0.228784	0.366533	0.178375	-0.204327	-0.234377	0.21169	0.290693	0.27417	0.257821	0.283274	-0.0432975	0.933872	0.765405	0.791855	1
PsBs_sak	-0.0426389	0.278311	0.285304	0.315212	0.267014	0.161162	-0.157533	-0.218085	0.0317433	0.140767	0.137001	0.0957866	0.120652	0.384612	0.206703	0.211801	0.217969	0.183926	1
M241	dpi	inf_cont	inf_state	PriNdDam	SecNdDam	StDam	SecRtNb	SecRtAm	ScPrNdLg	Cong_sku	R4_sku	Ang_sku	Cumb_sku	PsBs_sku	Cong_sak	R4_sak	Ang_sak	Cumb_sak	PsBs_sak
dpi	1
inf_cont	-0.496963	1
inf_state	0.293958	0.57852	1
PriNdDam	0.181249	0.195203	0.263439	1
SecNdDam	0.346828	0.227017	0.39241	0.701742	1
StDam	0.35977	0.239732	0.414388	0.448938	0.549626	1
SecRtNb	0.263602	-0.245002	-0.0509956	-0.0111251	-0.0438823	-0.138769	1
SecRtAm	0.0348288	-0.565241	-0.512403	-0.215652	-0.413905	-0.37737	0.240565	1
ScPrNdLg	-0.409668	0.545433	0.213757	0.0651747	0.0727131	0.176624	-0.312055	-0.379931	1
Cong_sku	-0.485378	0.33657	-0.122146	-0.00976034	-0.0895195	-0.105308	-0.164535	0.0142086	0.278401	1
R4_sku	-0.470774	0.318434	-0.129049	-0.00896601	-0.092129	-0.100012	-0.161814	0.0348335	0.252449	0.989591	1
Ang_sku	-0.527582	0.391679	-0.109529	-0.0210447	-0.112374	-0.0802701	-0.185706	-0.019551	0.287552	0.928561	0.916484	1
Cumb_sku	-0.549669	0.434403	-0.0783969	-0.0156748	-0.0867152	-0.0735106	-0.218483	-0.101554	0.319414	0.84332	0.804626	0.894899	1
PsBs_sku	0.0403491	0.179565	0.288601	0.0782376	0.0446114	0.00671954	-0.079696	-0.108002	0.0616339	0.0168326	0.0139821	0.018851	0.0264756	1
Cong_sak	-0.203939	0.306162	0.0201481	0.225866	0.276594	0.176459	-0.213918	-0.189835	0.293858	0.440866	0.431452	0.369603	0.33346	-0.0327509	1
R4_sak	-0.253887	0.302678	-0.0265202	0.176614	0.21491	0.129271	-0.208231	-0.152211	0.123325	0.379902	0.375148	0.316494	0.287865	-0.0293312	0.834813	1
Ang_sak	-0.212982	0.309068	0.0156081	0.202681	0.264806	0.176121	-0.213603	-0.198165	0.128302	0.308425	0.298313	0.265544	0.259293	-0.0216877	0.835639	0.990659	1
Cumb_sak	-0.0901459	0.305141	0.112213	0.240791	0.408316	0.242463	-0.2052	-0.276685	0.246281	0.279344	0.263393	0.244667	0.248282	-0.0251389	0.933544	0.771793	0.801469	1
PsBs_sak	-0.0567855	0.267745	0.270441	0.321911	0.256936	0.130154	-0.137829	-0.206203	0.0488407	0.133624	0.133375	0.0897969	0.0841261	0.38874	0.210213	0.216319	0.218771	0.1795	1
M242	dpi	inf_cont	inf_state	PriNdDam	SecNdDam	StDam	SecRtNb	SecRtAm	ScPrNdLg	Cong_sku	R4_sku	Ang_sku	Cumb_sku	PsBs_sku	Cong_sak	R4_sak	Ang_sak	Cumb_sak	PsBs_sak
dpi	1
inf_cont	-0.503093	1
inf_state	0.286459	0.582142	1
PriNdDam	0.210301	0.201558	0.286441	1
SecNdDam	0.354071	0.235242	0.404097	0.754183	1
StDam	0.360501	0.243975	0.419099	0.488942	0.572401	1
SecRtNb	0.249213	-0.218832	-0.0350848	-0.0210969	-0.042403	-0.0996605	1
SecRtAm	-0.0174064	-0.521896	-0.498792	-0.270035	-0.440627	-0.397175	0.228337	1
ScPrNdLg	-0.422012	0.55	0.211791	0.0464919	0.0619546	0.140053	-0.294211	-0.312022	1
Cong_sku	-0.453518	0.330102	-0.101774	0.0222061	-0.0543893	-0.0782626	-0.144183	0.0105754	0.260968	1
R4_sku	-0.440874	0.312039	-0.109791	0.0194214	-0.0597785	-0.0753739	-0.142404	0.03153	0.236654	0.989735	1
Ang_sku	-0.489748	0.38347	-0.0860423	0.0218286	-0.0673758	-0.0487383	-0.161503	-0.0237743	0.268456	0.929839	0.917692	1
Cumb_sku	-0.508426	0.430576	-0.0480586	0.0467897	-0.029176	-0.0339507	-0.19551	-0.107245	0.297804	0.844841	0.806489	0.896291	1
PsBs_sku	0.0371061	0.173326	0.277062	0.0605189	0.0390645	0.0111935	-0.0649056	-0.0987241	0.0567409	0.0254778	0.0223413	0.0286831	0.0347247	1
Cong_sak	-0.149535	0.310769	0.0665584	0.34833	0.363201	0.261832	-0.185591	-0.2276	0.25431	0.434052	0.423396	0.373295	0.350592	-0.0288837	1
R4_sak	-0.203801	0.307609	0.0173263	0.288672	0.296213	0.207938	-0.183298	-0.186053	0.10632	0.381571	0.375386	0.326731	0.309023	-0.0252474	0.850962	1
Ang_sak	-0.168846	0.315584	0.0559363	0.29667	0.331003	0.253009	-0.183547	-0.22853	0.111377	0.312884	0.301661	0.277146	0.27949	-0.0173424	0.849631	0.990144	1
Cumb_sak	-0.0555824	0.31319	0.14586	0.336777	0.460612	0.321159	-0.173088	-0.303992	0.215264	0.281634	0.264938	0.254279	0.266963	-0.0214682	0.938127	0.791316	0.819689	1
PsBs_sak	-0.0337705	0.276727	0.291247	0.345392	0.291721	0.176656	-0.11873	-0.22459	0.0480182	0.144745	0.143306	0.10552	0.10408	0.384669	0.25149	0.252834	0.255673	0.221592	1
M259	dpi	inf_cont	inf_state	PriNdDam	SecNdDam	StDam	SecRtNb	SecRtAm	ScPrNdLg	Cong_sku	R4_sku	Ang_sku	Cumb_sku	PsBs_sku	Cong_sak	R4_sak	Ang_sak	Cumb_sak	PsBs_sak
dpi	1
inf_cont	-0.561951	1
inf_state	0.216777	0.617213	1
PriNdDam	0.325196	0.257196	0.416705	1
SecNdDam	0.243332	0.19245	0.311805	0.974481	1
StDam	0.359425	0.284268	0.460566	0.771109	0.677003	1
SecRtNb	0.21081	-0.543305	-0.335335	-0.269491	-0.20165	-0.297857	1
SecRtAm	0.620593	-0.852483	-0.448435	-0.0896953	-0.0671156	-0.0991363	0.189474	1
ScPrNdLg	-0.551447	0.73598	0.227128	0.0709842	0	0	-0.685478	-0.513336	1
Cong_sku	-0.353947	0.376721	-0.0408982	0.218691	0.203707	0.0714236	-0.363456	-0.173967	0.580573	1
R4_sku	-0.341987	0.390743	-0.0175503	0.224834	0.202709	0.097611	-0.378651	-0.177345	0.587175	0.999127	1
Ang_sku	-0.236108	0.335991	0.00815547	-0.0448586	-0.137889	0.33918	-0.329465	-0.148364	0.407695	0.676166	0.697158	1
Cumb_sku	-0.384378	0.371706	-0.0704357	0.193702	0.18497	0.0403096	-0.354487	-0.178655	0.582907	0.999108	0.996961	0.668098	1
PsBs_sku	0.162967	0.386994	0.602474	0.274329	0.18528	0.0170838	-0.315951	-0.202682	0.354103	0.11903	0.118835	-0.157607	0.105329	1
Cong_sak	0.182722	0.32848	0.348757	0.951767	0.929751	0.603931	-0.281038	-0.206143	0.194659	0.282821	0.282499	-0.125609	0.264501	0.361697	1
R4_sak	0.215597	0.331572	0.378134	0.941012	0.90546	0.585282	-0.292312	-0.193591	0.22443	0.287666	0.28828	-0.129466	0.267909	0.417672	0.995829	1
Ang_sak	0.195936	0.329181	0.360466	0.951594	0.925294	0.603789	-0.285111	-0.200866	0.201316	0.285823	0.285961	-0.122788	0.266848	0.377105	0.999653	0.997777	1
Cumb_sak	0.198255	0.323292	0.358196	0.954866	0.931013	0.609098	-0.279471	-0.198283	0.188883	0.274067	0.274079	-0.130295	0.25518	0.36843	0.99982	0.996587	0.999806	1
PsBs_sak	-0.43361	0.74242	0.499505	0.18591	0.162403	-0.0828893	-0.282488	-0.705182	0.65763	0.516985	0.510989	0.144986	0.516944	0.666024	0.318301	0.343305	0.324411	0.314676	1
